# Supplementary material for: Efficient DNA-based data storage using shortmer combinatorial encoding
Source: Sci Rep. 2024 Apr 2;14:7731. doi: 10.1038/s41598-024-58386-z (PMC11369284; doi:10.1038/s41598-024-58386-z)
Supplement: Supplementary file 1 — Supplementary Information 1. [file 41598_2024_58386_MOESM1_ESM.xlsx]

## Sheet: Title
Logical density and cost analysis per encoding

## Sheet: Original block size
type	N	K	NchooseK	bits per letter	alphabet size	bits per sequence	number of sequences	block size	block size after RS	number of seq padded	RS	synthsis cycle payload only	bits per synthsis cycle payload only	synthsis cycle	bits per synthsis cycle
STD				2	4	240	33333334
binomial	16	3	560	9	512	1080	7407408	480	512	7407840	7901696	1058827264	7.55553	1185254400	6.74961
binomial	16	5	4368	12	4096	1440	5555556	3500	4096	5558000	6504448	871596032	9.17856	975667200	8.19952
binomial	16	7	11440	13	8192	1560	5128206	6900	8192	5133600	6094848	816709632	9.7954	914227200	8.75056
binary	10		1023	9	512	1080	7407408	465.455	512	7.40771e+06	8148480	1091896320	7.3267	1222272000	6.54519
binary	16		65535	15	32768	1800	4444445	29789.1	32768	4.46836e+06	4.9152e+06	6.58637e+08	12.1463	7.3728e+08	10.8507
binary	20		1048575	19	524288	2280	3508772	476625	524288	3.813e+06	4194304	562036736	14.2339	629145600	12.7157
	Z before RS	Z after RS	barcode before RS	barcode after RS
#Zs	120	134	14	16
#message size	1	GB	8000000000
#redundency	0.1

## Sheet: Small block size
type	N	K	NchooseK	bits per letter	alphabet size	bits per sequence	number of sequences	block size	block size after RS	number of seq padded	RS	synthsis cycle payload only	bits per synthsis cycle payload only	synthsis cycle	bits per synthsis cycle	fold increase
STD				2	4	240	33333334	42	48	33333342	38095248	5104763232	1.56716	5714287200	1.4	1
binomial	16	3	560	9	512	1080	7407408	42	48	7407414	8465616	1134392544	7.05223	1269842400	6.29999	4.5
binomial	16	5	4368	12	4096	1440	5555556	42	48	5555592	6349248	850799232	9.40292	952387200	8.39994	5.99996
binomial	16	7	11440	13	8192	1560	5128206	42	48	5128242	5860848	785353632	10.1865	879127200	9.09993	6.49995
binary	10		1023	9	512	1080	7407408	42	48	7407414	8465616	1134392544	7.05223	1269842400	6.29999	4.5
binary	16		65535	15	32768	1800	4444445	42	48	4444482	5079408	680640672	11.7536	761911200	10.4999	7.49994
binary	20		1048575	19	524288	2280	3508772	42	48	3508806	4010064	537348576	14.8879	601509600	13.2999	9.49991
	Z before RS	Z after RS	barcode before RS	barcode after RS
#Zs	120	134	14	16
#message size	1	GB	8000000000
#redundency	0.1

## Sheet: Cost analysis
type	N	K	NchooseK	bits per letter	alphabet size	bits per sequence	number of sequences	block size	block size after RS	number of seq padded	RS	synthesis cycle payload only	bits per synthesis cycle payload only	synthesis cycle	bits per synthesis cycle	fold increase
STD				2	4	240	33333334	42	48	33333342	38095248	5104763232	1.56716	5714287200	1.4	1
binomial	8	4	70	6	64	720	11111112	42	48	11111142	12698448	1701592032	4.70148	1904767200	4.19999	2.99999
binomial	16	3	560	9	512	1080	7407408	42	48	7407414	8465616	1134392544	7.05223	1269842400	6.29999	4.5
binomial	16	5	4368	12	4096	1440	5555556	42	48	5555592	6349248	850799232	9.40292	952387200	8.39994	5.99996
binomial	16	7	11440	13	8192	1560	5128206	42	48	5128242	5860848	785353632	10.1865	879127200	9.09993	6.49995
binomial	32	10	64512240	25	33554432	3000	2666667	42	48	2666706	3047664	408386976	19.5893	457149600	17.4997	12.4998
binomial	32	16	601080390	29	536870912	3480	2298851	42	48	2298870	2627280	352055520	22.7237	394092000	20.2998	14.4999
binomial	64	32	1.83262e+18	60	1.15292e+18	7200	1111112	42	48	1111152	1269888	170164992	47.0132	190483200	41.9985	29.9989
binomial	96	32	2.97017e+25	84	1.93428e+25	10080	793651	42	48	793674	907056	121545504	65.819	136058400	58.7983	41.9988
	Z before RS	Z after RS	barcode before RS	barcode after RS
#Zs	120	134	14	16
#message size	1	GB	8000000000
#redundency	0.1
n=[1, 2, 4, 3, 5, 7, 10, 16, 32, 32]
P_calc_values=[0, 3.0517578125e-05, 3.0169752756428383e-05, 7.920425490449676e-05, 5.708985921136206e-05, 5.7166391267525765e-05, 8.335169676948787e-05, 9.789684363647967e-05, 9.463129571767009e-05, 9.463129571767009e-05]
R_P_values=[1, 16, 41, 26, 51, 76, 111, 186, 401, 401]
Bits per letter	Required seq depth	Required seq (bases)	Required Synthesis (bases)	synthesis cost	sequencing cost after factor 500	Total with ratio 500	normalized synth	Normalized Seq	Total with ratio 500 / total1
2	6	228571488	38095248	38095248	457143	3.85524e+07	0.988142	0.0118577	1
6	41	520636368	12698448	12698448	1.04127e+06	1.37397e+07	0.329382	0.0270093	0.356391
9	26	220106016	8465616	8465616	440212	8.90583e+06	0.219587	0.0114185	0.231006
12	51	323811648	6349248	6349248	647623	6.99687e+06	0.164691	0.0167985	0.18149
13	76	445424448	5860848	5860848	890849	6.7517e+06	0.152023	0.0231075	0.17513
25	111	338290704	3047664	3047664	676581	3.72425e+06	0.0790525	0.0175497	0.0966022
29	186	488674080	2627280	2627280	977348	3.60463e+06	0.0681483	0.0253512	0.0934995
60	401	509225088	1269888	1269888	1.01845e+06	2.28834e+06	0.0329393	0.0264173	0.0593566
84	401	363729456	907056	907056	727459	1.63451e+06	0.0235279	0.0188694	0.0423972
					sequencing cost after factor 1000	Total with ratio 1000	normalized synth	Normalized Seq	Total with ratio 1000 / total1
					228571	3.83238e+07	0.994036	0.00596421	1
Ratio					520636	1.32191e+07	0.331346	0.0135852	0.344931
0.002					220106	8.68572e+06	0.220897	0.00574332	0.22664
0.001					323812	6.67306e+06	0.165674	0.00844936	0.174123
0.0005					445424	6.30627e+06	0.15293	0.0116227	0.164552
					338291	3.38595e+06	0.079524	0.00882717	0.0883512
					488674	3.11595e+06	0.0685548	0.0127512	0.0813059
					509225	1.77911e+06	0.0331357	0.0132874	0.0464232
					363729	1.27079e+06	0.0236682	0.00949095	0.0331592
					sequencing cost after factor 2000	Total with ratio 2000	normalized synth	Normalized Seq	Total with ratio 2000 / total1
					114286	3.82095e+07	0.997009	0.00299103	1
					260318	1.29588e+07	0.332337	0.00681291	0.33915
					110053	8.57567e+06	0.221558	0.00288025	0.224438
					161906	6.51115e+06	0.166169	0.00423731	0.170407
					222712	6.08356e+06	0.153387	0.00582871	0.159216
					169145	3.21681e+06	0.0797619	0.00442678	0.0841887
					244337	2.87162e+06	0.0687598	0.00639466	0.0751545
					254613	1.5245e+06	0.0332348	0.00666359	0.0398984
					181865	1.08892e+06	0.023739	0.00475967	0.0284987

## Sheet: Proposal
type	N	K	NchooseK	bits per letter	alphabet size	bits per sequence	number of sequences	RS	bits per synthsis cycle payload only	bits per synthsis cycle
STD				2	4	240	33333334
binomial	16	3	560	9	512	1080	7407408	8465616	7.05223	6.29999
binomial	16	5	4368	12	4096	1440	5555556	6349248	9.40292	8.39994
binomial	16	7	11440	13	8192	1560	5128206	5860848	10.1865	9.09993
binary	10		1023	9	512	1080	7407408	8465616	7.05223	6.29999
binary	16		65535	15	32768	1800	4444445	5079408	11.7536	10.4999
binary	20		1048575	19	524288	2280	3508772	4010064	14.8879	13.2999
